# Supplementary material for: On the Relation between Assistive Technology System Elements and Access to Assistive Products Based on 20 Country Surveys
Source: Healthcare (Basel). 2023 May 3;11(9):1313. doi: 10.3390/healthcare11091313 (PMC10178385; doi:10.3390/healthcare11091313)
Supplement: Supplementary file 1 [file healthcare-11-01313-s001.zip]

Archive with 1 entries (1 files):
- healthcare-2314583-supplementary.pdf
